# Supplementary material for: Will Climate Change Affect Outbreak Patterns of Planthoppers in Bangladesh?
Source: PLoS One. 2014 Mar 11;9(3):e91678. doi: 10.1371/journal.pone.0091678 (PMC3950221; doi:10.1371/journal.pone.0091678)
Supplement: Appendix S1 — Data used in this study. (XLS) [file pone.0091678.s001.xls]

## Sheet: BPH
Data used in this study
Date	Year	Month	MaxTemp	MinTemp	MeanTemp	Rain	Days	Rain/Day	BPH	BPH/Day
1998-01-01	1998	Jan	26.73	13.29	20.01	0	31	0	22	0.709677
1998-02-01	1998	Feb	31.32	16.66	23.99	0	28	0	11	0.392857
1998-03-01	1998	Mar	34.54	21.51	28.025	0	31	0	14	0.451613
1998-04-01	1998	Apr	36.08	27.04	31.56	0	30	0	27	0.9
1998-05-01	1998	May	32.39	26.53	29.46	325	31	10.4839	2374	76.5806
1998-06-01	1998	June	30.5	26.13	28.315	338.2	30	11.2733	313	10.4333
1998-07-01	1998	July	32.54	26.4	29.47	528.2	31	17.0387	256	8.25806
1998-08-01	1998	Aug	31.76	26.13	28.945	380	31	12.2581	747	24.0968
1998-09-01	1998	Sep	31.27	25.36	28.315	336.4	30	11.2133	1195	39.8333
1998-10-01	1998	Oct	31.68	24.36	28.02	304	31	9.80645	17164	553.677
1998-11-01	1998	Nov	28.45	16.41	22.43	13.4	30	0.446667	41798	1393.27
1998-12-01	1998	Dec	25.62	13.19	19.405	0	31	0	157	5.06452
1999-01-01	1999	Jan	23.29	13.51	18.4	32.4	31	1.04516	59	1.90323
1999-02-01	1999	Feb	28.84	18.25	23.545	2	28	0.0714286	117	4.17857
1999-03-01	1999	Mar	29.76	19.44	24.6	69.8	31	2.25161	230	7.41935
1999-04-01	1999	Apr	31.39	22.57	26.98	192.8	30	6.42667	80	2.66667
1999-05-01	1999	May	32.02	25.35	28.685	291.2	31	9.39355	1680	54.1935
1999-06-01	1999	June	32.71	27.55	30.13	98.7	30	3.29	332	11.0667
1999-07-01	1999	July	32.52	26.28	29.4	892.6	31	28.7935	256	8.25806
1999-08-01	1999	Aug	32.08	26.66	29.37	55.5	31	1.79032	148	4.77419
1999-09-01	1999	Sep	34.92	26.79	30.855	287.6	30	9.58667	391	13.0333
1999-10-01	1999	Oct	31.81	24.23	28.02	52.4	31	1.69032	15957	514.742
1999-11-01	1999	Nov	27.45	19.34	23.395	113.8	30	3.79333	13122	437.4
1999-12-01	1999	Dec	26.07	12.96	19.515	0	31	0	383	12.3548
2000-01-01	2000	Jan	24.5	12.69	18.595	12.4	31	0.4	79	2.54839
2000-02-01	2000	Feb	25.73	14.86	20.295	18.2	29	0.627586	94	3.24138
2000-03-01	2000	Mar	30.87	19.41	25.14	60.4	31	1.94839	145	4.67742
2000-04-01	2000	Apr	32.62	23.08	27.85	197.8	30	6.59333	3217	107.233
2000-05-01	2000	May	32.31	24.23	28.27	349.1	31	11.2613	2033	65.5806
2000-06-01	2000	June	32.56	26.34	29.45	206.6	30	6.88667	217	7.23333
2000-07-01	2000	July	31.93	26.69	29.31	167	31	5.3871	151	4.87097
2000-08-01	2000	Aug	32.35	26.35	29.35	449.2	31	14.4903	469	15.129
2000-09-01	2000	Sep	31.98	25.75	28.865	212.4	30	7.08	605	20.1667
2000-10-01	2000	Oct	31.69	23.91	27.8	340.6	31	10.9871	1853	59.7742
2000-11-01	2000	Nov	29.71	19.2	24.455	0.4	30	0.0133333	7678	255.933
2000-12-01	2000	Dec	26.34	13.59	19.965	0	31	0	218	7.03226
2001-01-01	2001	Jan	24.55	11.21	17.88	0	31	0	26	0.83871
2001-02-01	2001	Feb	28.74	15.53	22.135	3.8	28	0.135714	32	1.14286
2001-03-01	2001	Mar	33.13	18.97	26.05	8.2	31	0.264516	101	3.25806
2001-04-01	2001	Apr	34.25	23.62	28.935	98.8	30	3.29333	1613	53.7667
2001-05-01	2001	May	32.11	23.19	27.65	413	31	13.3226	1761	56.8065
2001-06-01	2001	June	31.52	25.9	28.71	263	30	8.76667	115	3.83333
2001-07-01	2001	July	32	26.48	29.24	185.4	31	5.98065	168	5.41935
2001-08-01	2001	Aug	32.27	26.7	29.485	265	31	8.54839	428	13.8065
2001-09-01	2001	Sep	32.78	25.97	29.375	288.2	30	9.60667	253	8.43333
2001-10-01	2001	Oct	31.92	24.38	28.15	281.6	31	9.08387	2992	96.5161
2001-11-01	2001	Nov	29.3	20.16	24.73	14.6	30	0.486667	11690	389.667
2001-12-01	2001	Dec	25.92	13.44	19.68	0	31	0	907	29.2581
2002-01-01	2002	Jan	25.53	13.3	19.415	24.4	31	0.787097	26	0.83871
2002-02-01	2002	Feb	29.06	14.93	21.995	1	28	0.0357143	52	1.85714
2002-03-01	2002	Mar	31.94	19.06	25.5	77	31	2.48387	131	4.22581
2002-04-01	2002	Apr	31.96	22.48	27.22	188	30	6.26667	1316	43.8667
2002-05-01	2002	May	32.2	24.28	28.24	330.4	31	10.6581	6063	195.581
2002-06-01	2002	June	32	25.86	28.93	480.6	30	16.02	182	6.06667
2002-07-01	2002	July	31.61	25.85	28.73	459.2	31	14.8129	29	0.935484
2002-08-01	2002	Aug	31.9	26.21	29.055	452.4	31	14.5935	349	11.2581
2002-09-01	2002	Sep	32.99	26.09	29.54	125.4	30	4.18	249	8.3
2002-10-01	2002	Oct	32.03	23.4	27.715	51.4	31	1.65806	2773	89.4516
2002-11-01	2002	Nov	29.47	18.94	24.205	201.2	30	6.70667	806	26.8667
2002-12-01	2002	Dec	26.45	14.37	20.41	0	31	0	95	3.06452
2003-01-01	2003	Jan	22.2	10.57	16.385	0	31	0	23	0.741935
2003-02-01	2003	Feb	28.35	15.59	21.97	6.4	28	0.228571	18	0.642857
2003-03-01	2003	Mar	30.13	18.31	24.22	119	31	3.83871	136	4.3871
2003-04-01	2003	Apr	34.07	23.82	28.945	143.8	30	4.79333	2159	71.9667
2003-05-01	2003	May	33.96	24.25	29.105	255.2	31	8.23226	11321	365.194
2003-06-01	2003	June	31.31	25.7	28.505	664.2	30	22.14	104	3.46667
2003-07-01	2003	July	32.3	26.5	29.4	237.8	31	7.67097	146	4.70968
2003-08-01	2003	Aug	32.7	26.78	29.74	264	31	8.51613	706	22.7742
2003-09-01	2003	Sep	32.01	26.08	29.045	187.8	30	6.26	342	11.4
2003-10-01	2003	Oct	31.79	24.59	28.19	295.4	31	9.52903	1783	57.5161
2003-11-01	2003	Nov	29.8	17.93	23.865	0	30	0	12461	415.367
2003-12-01	2003	Dec	26.17	14.9	20.535	15.2	31	0.490323	506	16.3226
2004-01-01	2004	Jan	24.05	12.73	18.39	8	31	0.258065	6	0.193548
2004-02-01	2004	Feb	28.51	14.41	21.46	0	29	0	22	0.758621
2004-03-01	2004	Mar	32.77	21.56	27.165	7.4	31	0.23871	83	2.67742
2004-04-01	2004	Apr	32.41	23.5	27.955	137.4	30	4.58	3473	115.767
2004-05-01	2004	May	35.22	26.02	30.62	149.2	31	4.8129	9634	310.774
2004-06-01	2004	June	32.35	25.12	28.735	510	30	17	267	8.9
2004-07-01	2004	July	31.77	26.9	29.335	339.6	31	10.9548	176	5.67742
2004-08-01	2004	Aug	32.5	26.61	29.555	147	31	4.74194	3434	110.774
2004-09-01	2004	Sep	30.81	25.51	28.16	709.4	30	23.6467	2577	85.9
2004-10-01	2004	Oct	31.43	23.12	27.275	174	31	5.6129	5667	182.806
2004-11-01	2004	Nov	29.6	17.68	23.64	0	30	0	17127	570.9
2004-12-01	2004	Dec	27.14	14.93	21.035	0	31	0	714	23.0323
2005-01-01	2005	Jan	24.91	13.02	18.965	3.8	31	0.122581	0	0
2005-02-01	2005	Feb	29.15	16.96	23.055	1	28	0.0357143	0	0
2005-03-01	2005	Mar	32.24	21.22	26.73	175.2	31	5.65161	33	1.06452
2005-04-01	2005	Apr	33.85	23.37	28.61	34.4	30	1.14667	12552	418.4
2005-05-01	2005	May	32.89	23.48	28.185	153.4	31	4.94839	4692	151.355
2005-06-01	2005	June	33.4	26.83	30.115	121.2	30	4.04	91	3.03333
2005-07-01	2005	July	31.63	26.24	28.935	444.2	31	14.329	37	1.19355
2005-08-01	2005	Aug	32.66	26.74	29.7	202.4	31	6.52903	503	16.2258
2005-09-01	2005	Sep	33.22	25.9	29.56	506	30	16.8667	2140	71.3333
2005-10-01	2005	Oct	30.2	23.97	27.085	341.6	31	11.0194	5393	173.968
2005-11-01	2005	Nov	29.52	18.74	24.13	5.2	30	0.173333	17590	586.333
2005-12-01	2005	Dec	27.55	14.42	20.985	0	31	0	874	28.1935
2006-01-01	2006	Jan	25.55	12.43	18.99	0	31	0	5	0.16129
2006-02-01	2006	Feb	31.18	18.41	24.795	0	28	0	44	1.57143
2006-03-01	2006	Mar	33.65	20.19	26.92	0	31	0	542	17.4839
2006-04-01	2006	Apr	33.65	22.85	28.25	95.2	30	3.17333	16368	545.6
2006-05-01	2006	May	34.03	24.87	29.45	465	31	15	720	23.2258
2006-06-01	2006	June	32.18	25.95	29.065	317.2	30	10.5733	207	6.9
2006-07-01	2006	July	32.2	26.7	29.45	200.9	31	6.48065	132	4.25806
2006-08-01	2006	Aug	32.8	26.3	29.55	188.3	31	6.07419	1557	50.2258
2006-09-01	2006	Sep	32.2	25.7	28.95	572.4	30	19.08	2864	95.4667
2006-10-01	2006	Oct	32.7	24.2	28.45	33.6	31	1.08387	3034	97.871
2006-11-01	2006	Nov	29.2	19.3	24.25	0	30	0	3530	117.667
2006-12-01	2006	Dec	27.4	14.3	20.85	0	31	0	348	11.2258
2007-01-01	2007	Jan	24.8	11.4	18.1	0	31	0	20	0.645161
2007-02-01	2007	Feb	27.2	15.9	21.55	76.6	28	2.73571	7	0.25
2007-03-01	2007	Mar	31.4	17.8	24.6	14.8	31	0.477419	87	2.80645
2007-04-01	2007	Apr	33	22.7	27.85	89.2	30	2.97333	1544	51.4667
2007-05-01	2007	May	34.8	25.4	30.1	191.6	31	6.18065	5290	170.645
2007-06-01	2007	June	32.3	25.5	28.9	726.2	30	24.2067	188	6.26667
2007-07-01	2007	July	31.6	25.6	28.6	687.8	31	22.1871	46	1.48387
2007-08-01	2007	Aug	32.3	26.7	29.5	299	31	9.64516	209	6.74194
2007-09-01	2007	Sep	32	26.4	29.2	145.8	30	4.86	344	11.4667
2007-10-01	2007	Oct	31.1	23.5	27.3	393.3	31	12.6871	9050	291.935
2007-11-01	2007	Nov	29.4	19.5	24.45	63	30	2.1	24245	808.167
2007-12-01	2007	Dec	26	13.8	19.9	0	31	0	271	8.74194
